# Supplementary material for: Single-cell mitophagy patterns within the tumor microenvironment modulate intercellular communication, impacting the progression and prognosis of hepatocellular carcinoma
Source: Front Immunol. 2025 Jan 6;15:1448878. doi: 10.3389/fimmu.2024.1448878 (PMC11742944; doi:10.3389/fimmu.2024.1448878)
Supplement: Supplementary file 2 [file Table1.xlsx]

## Sheet: Supplementary data 1 - MITOPHAG
REACTOME_MITOPHAGY
ATG12
ATG5
CSNK2A1
CSNK2A2
CSNK2B
FUNDC1
MAP1LC3A
MAP1LC3B
MFN1
MFN2
MTERF3
PGAM5
PINK1
PRKN
RPS27A
SQSTM1
SRC
TOMM20
TOMM22
TOMM40
TOMM5
TOMM6
TOMM7
TOMM70
UBA52
UBB
UBC
ULK1
VDAC1
