# Supplementary material for: Single-cell mitophagy patterns within the tumor microenvironment modulate intercellular communication, impacting the progression and prognosis of hepatocellular carcinoma
Source: Front Immunol. 2025 Jan 6;15:1448878. doi: 10.3389/fimmu.2024.1448878 (PMC11742944; doi:10.3389/fimmu.2024.1448878)
Supplement: Supplementary file 3 [file Table2.xlsx]

## Sheet: Supplementary data 2 - CAF_subt
CAF_subtype	marker
pan-myCAF	ADIRF
pan-myCAF	ACTA2
pan-myCAF	MYH11
pan-myCAF	TAGLN
pan-myCAF	SPARCL1
pan-myCAF	MCAM
pan-myCAF	A2M
pan-myCAF	MYLK
pan-myCAF	IGFBP7
pan-myCAF	CRIP1
pan-myCAF	TINAGL1
pan-myCAF	TPM2
pan-myCAF	PTP4A3
pan-myCAF	PPP1R14A
pan-myCAF	CRIP2
pan-myCAF	ADAMTS1
pan-myCAF	CSRP2
pan-myCAF	NDUFA4L2
pan-myCAF	TPM1
pan-myCAF	MAP1B
pan-myCAF	FRZB
pan-myCAF	PRKCDBP
pan-myCAF	CSRP1
pan-myCAF	CAV1
pan-myCAF	ADAMTS4
pan-myCAF	GJA4
pan-myCAF	RGS5
pan-myCAF	MEF2C
pan-myCAF	CALM2
pan-myCAF	APOLD1
pan-myCAF	OAZ2
pan-myCAF	MGST3
pan-myCAF	ISYNA1
pan-myCAF	CPM
pan-myCAF	PGF
pan-myCAF	GUCY1B3
pan-myCAF	UBA2
pan-myCAF	YIF1A
pan-myCAF	PHLDA1
pan-myCAF	NDRG2
pan-myCAF	ID3
pan-myCAF	RGS16
pan-myCAF	CYB5R3
pan-myCAF	CRYAB
pan-myCAF	OLFML2A
pan-myCAF	TIMP3
pan-myCAF	GUCY1A3
pan-myCAF	FILIP1
pan-myCAF	FAM13C
pan-myCAF	NDUFS4
pan-myCAF	ITGB1
pan-myCAF	KCNE4
pan-myCAF	CPE
pan-dCAF	COL1A1
pan-dCAF	THBS2
pan-dCAF	CTHRC1
pan-dCAF	COL3A1
pan-dCAF	LUM
pan-dCAF	COL1A2
pan-dCAF	LGALS1
pan-dCAF	COL5A1
pan-dCAF	POSTN
pan-dCAF	SERPINE1
pan-dCAF	LOXL2
pan-dCAF	COL11A1
pan-dCAF	CTSK
pan-dCAF	COL12A1
pan-dCAF	MMP2
pan-dCAF	INHBA
pan-dCAF	TNFAIP6
pan-dCAF	VCAN
pan-dCAF	ADAM12
pan-dCAF	THY1
pan-dCAF	FN1
pan-dCAF	STEAP1
pan-dCAF	SPON2
pan-dCAF	PLAUR
pan-dCAF	SPHK1
pan-dCAF	LOX
pan-dCAF	EMP1
pan-dCAF	ANGPTL2
pan-dCAF	RARRES2
pan-dCAF	SULF1
pan-dCAF	IGFBP3
pan-dCAF	COL8A1
pan-dCAF	GREM1
pan-dCAF	DCN
pan-dCAF	ITGA5
pan-dCAF	ANTXR1
pan-dCAF	RIN2
pan-dCAF	TMEM119
pan-dCAF	TNFRSF12A
pan-dCAF	P4HA3
pan-dCAF	CRABP2
pan-dCAF	TPM4
pan-dCAF	LOXL1
pan-dCAF	CPXM1
pan-dCAF	COL6A1
pan-dCAF	ASPN
pan-dCAF	PDLIM4
pan-dCAF	ITGA11
pan-dCAF	PRSS23
pan-dCAF	COL6A2
pan-dCAF	SFRP2
pan-dCAF	PLAU
pan-dCAF	YIF1A
pan-dCAF	SNAI2
pan-dCAF	C1S
pan-dCAF	TMEM176B
pan-dCAF	CTGF
pan-dCAF	MORF4L2
pan-dCAF	UAP1
pan-dCAF	SERPINF1
pan-dCAF	ITGB1
pan-dCAF	TGFBI
pan-dCAF	HTRA3
pan-dCAF	C1R
pan-dCAF	TIMP1
pan-dCAF	LMNA
pan-dCAF	CYP1B1
pan-dCAF	MGP
pan-dCAF	ANGPTL4
pan-iCAF	CFD
pan-iCAF	GPC3
pan-iCAF	C3
pan-iCAF	ADH1B
pan-iCAF	IGF1
pan-iCAF	EFEMP1
pan-iCAF	PODN
pan-iCAF	SEPP1
pan-iCAF	CXCL12
pan-iCAF	ABI3BP
pan-iCAF	FBLN1
pan-iCAF	MGST1
pan-iCAF	MFAP4
pan-iCAF	PLA2G2A
pan-iCAF	DPT
pan-iCAF	WISP2
pan-iCAF	CCDC80
pan-iCAF	SFRP2
pan-iCAF	PTGDS
pan-iCAF	DCN
pan-iCAF	MGP
pan-iCAF	C1S
pan-iCAF	IGFBP6
pan-iCAF	GSN
pan-iCAF	TMEM176A
pan-iCAF	FIBIN
pan-iCAF	TMEM176B
pan-iCAF	SERPINF1
pan-iCAF	FHL1
pan-iCAF	GPX3
pan-iCAF	CTGF
pan-iCAF	C1R
pan-iCAF	SFRP4
pan-iCAF	CYP1B1
pan-iCAF	CST3
pan-iCAF	SLC40A1
pan-iCAF	FHL2
pan-iCAF	ELN
pan-iCAF	KLF4
pan-iCAF	RARRES1
pan-iCAF	CYR61
pan-iCAF	IGFBP5
pan-iCAF-2	IER3
pan-iCAF-2	CXCL2
pan-iCAF-2	ICAM1
pan-iCAF-2	TNFAIP2
pan-iCAF-2	NFKBIA
pan-iCAF-2	NR4A1
pan-iCAF-2	CCL2
pan-iCAF-2	SOD2
pan-iCAF-2	FOSB
pan-iCAF-2	PIM1
pan-iCAF-2	ZFP36
pan-iCAF-2	CLU
pan-iCAF-2	ABL2
pan-iCAF-2	GEM
pan-iCAF-2	NR4A3
pan-iCAF-2	APOD
pan-iCAF-2	SAT1
pan-iCAF-2	UAP1
pan-iCAF-2	OGN
pan-iCAF-2	GFPT2
pan-iCAF-2	JUNB
pan-iCAF-2	THBS1
pan-iCAF-2	CDKN1A
pan-iCAF-2	C3
pan-iCAF-2	CYP1B1
pan-iCAF-2	EGR1
pan-iCAF-2	ABI3BP
pan-iCAF-2	GADD45B
pan-iCAF-2	DUSP1
pan-iCAF-2	RARRES1
pan-iCAF-2	CST3
pan-pCAF	NUSAP1
pan-pCAF	DIAPH3
pan-pCAF	LOXL2
pan-pCAF	ADAM12
pan-pCAF	LOX
pan-pCAF	POSTN
pan-pCAF	THY1
pan-pCAF	CD248
pan-pCAF	FN1
pan-pCAF	COL12A1
pan-pCAF	CTHRC1
pan-pCAF	COL5A1
pan-pCAF	LOXL1
pan-pCAF	COL1A1
pan-pCAF	COL8A1
pan-pCAF	COL6A1
pan-pCAF	COL6A2
